# Supplementary material for: Comparative Hydrodynamic Study on Non-Aqueous Soluble Archaeological Wood Consolidants: Butvar B-98 and PDMS-OH Siloxanes
Source: Molecules. 2022 Mar 25;27(7):2133. doi: 10.3390/molecules27072133 (PMC9000765; doi:10.3390/molecules27072133)
Supplement: Supplementary file 1 [file molecules-27-02133-s001.zip]

Archive with 1 entries (1 files):
- molecules-1625715-supplementary.pdf
